# Supplementary material for: Domestic Triatoma spp. Infections with Trypanosoma cruzi, Household Infestations, and Molecular Identification in Oaxaca, México
Source: Insects. 2022 Dec 8;13(12):1134. doi: 10.3390/insects13121134 (PMC9785609; doi:10.3390/insects13121134)
Supplement: Supplementary file 1 [file insects-13-01134-s001.zip]

Archive with 5 entries (5 files):
- insects-2075511-supplementary/Figure S1.png
- insects-2075511-supplementary/Figure S2.png
- insects-2075511-supplementary/Figure S3.png
- insects-2075511-supplementary/Figure S4.png
- insects-2075511-supplementary/Figure S5.png
